# Supplementary material for: EPS Production by Lacticaseibacillus casei Using Glycerol, Glucose, and Molasses as Carbon Sources
Source: Microorganisms. 2024 Jun 6;12(6):1159. doi: 10.3390/microorganisms12061159 (PMC11205391; doi:10.3390/microorganisms12061159)
Supplement: Supplementary file 1 [file microorganisms-12-01159-s001.zip]

Archive with 1 entries (1 files):
- microorganisms-2901849-supplementary.pdf
